# Supplementary material for: Structural basis of NINJ1-mediated plasma membrane rupture in cell death
Source: Nature. 2023 May 17;618(7967):1065–71. doi: 10.1038/s41586-023-05991-z (PMC10307626; doi:10.1038/s41586-023-05991-z)
Supplement: Supplementary file 10 — Source Data Figs. 1–4 and Source Data Extended Data Figs. 1, 3, 4, 6–9. [file 41586_2023_5991_MOESM10_ESM.xlsx]

## Sheet: Figure 1c
Nig. (min)	LDH release (%)
0	2.9	1.1	2.4	0.9	1.2	1.1
7	16.8	14.1	17.3	18.2	17.9	20.4
10	19.8	19	20.3	15.3	14.2	16.2
20	26.4	32.8	30.9	26.3	32.5	19.9
30	39.3	28.5	34.9	32.1	34.5	35.9
60	42.5	52.6	58.8	63.1	55.9	41.8
90	58.1	52.4	51.7	62	56.6	53.1

## Sheet: Figure 1e
Time (min)	NINJ1-GFP distribution inhomogeneity (Ft - Fi)														DRAQ7 (DF/Fi)
-10			2.03	2.37				1.62	-1.15				1.7	7.23			0	0.2			0	0.03	0.7				0.05	0.26
-9			0.78	0.16			0	1.87	5.19				2.33	7.58			0	0.23			0.06	0.07	0.73				0.04	0.26
-8			-1.73	-2.38			-8.23	2.22	2.52				0.36	4			0.02	0.26			0.09	0.13	0.76				0.07	0.27
-7			1.73	1.13			-2.81	1.56	-1.62				1.31	6.35			0.04	0.29			0.12	0.2	0.79				0.08	0.24
-6			2.65	1.98			1.7	3.5	5.89				0.63	4.1			0.08	0.34			0.16	0.28	0.84				0.11	0.25
-5			2.62	0.89	0		1.1	0.01	-6.24				3.32	0.56			0.13	0.39	0		0.22	0.37	0.9				0.13	0.28
-4			3.02	3.11	0.56		0.18	1.19	1.86				3.7	-3.04			0.21	0.48	0.04		0.35	0.47	0.97				0.15	0.24
-3		0	2.93	1.31	-0.08	0	5.76	0.78	-5.64	0	0	0	1.8	1.57		0	0.3	0.55	0.03	0	0.55	0.62	1	0	0	0	0.16	0.24
-2	0	0.64	2.05	2.43	1.8	0.44	1.55	6.21	2.43	1.92	1.86	-3.06	-1.09	0.17	0	0.22	0.43	0.68	0.18	0.01	0.68	0.73	1.1	0.05	0.05	0.05	0.21	0.3
-1	5.98	-1.43	4.68	0.56	-1.73	1.29	1.41	4.43	1.85	4.39	-5.07	-5.38	1.39	5.19	0.27	0.56	0.67	0.81	0.47	0.08	1.08	0.88	1.18	0.13	0.13	0.13	0.33	0.39
0	6.95	1.85	9.51	4.2	-6.01	5.12	6.18	6.46	4.13	-0.25	-3.52	-2.48	2.92	5.09	0.53	4.2	1.02	0.97	1.12	1.23	1.85	1.03	1.29	0.63	0.63	0.63	1.55	0.87
1	6.88	3.28	10.09	4.66	15.8	7.35	10.87	6.43	6.09	8.88	5.19	9.43	4.76	20.89	4.89	19.84	3.71	1.16	2.68	2.82	4.53	1.17	1.39	5.2	5.2	5.2	7.66	2.83
2	20.28	3.53	12.39	7.55	23.62	10.16	20.07	8.52	4.39	14.95	33.06	15.64	7.78	19.89	17.91	37.09	13.2	1.38	4.82	5.96	13.6	1.32	1.52	17.05	17.05	17.05	14.1	6.32
3	19.59	10.45	19.27	11.7	25.38	26.55	29	13.31	4.4	35.76	35.95	12.6	13.57	21.7	27.37	49.04	23.97	1.66	7.39	9.71	22.17	1.47	1.59	23.74	23.74	23.74	18.51	10.33
4	26.17	8.38	23.11	10.32	21.02	36.01	34.72	10.03	7.25	33.11	35.57	26.54	13.08	18.47	30.17	55.45	32.54	2.23	10.14	13.83	26.45	1.61	1.68	25.24	25.24	25.24	20.47	14.11
5	27.17	10.19	23.23	10.07	16.32	45.28	30.65	12.85	8.92	39.25	38.11	32.11	13.88	15.13	30.74	57.2	39.06	5.8	13.12	18.04	27.95	1.79	1.82	25.42	25.42	25.42	20.91	16.55
6	27.59	9.03	19.95	27.76	25.65	45.73	33.44	14.32	15.9	41.1	38.13	32.66	12.42	17.85	30.96	58.04	43.9	16.35	16.02	21.98	28.58	1.94	2	25.24	25.24	25.24	21.23	18.22
7	27.23	12.43	20.07	30.23	29.27	45.88	36.57	18.94	15.57	41.6	41.57	28.65	13.71	27.58	30.49	58.19	47.02	27.47	19.39	25.24	28.2	2.12	2.16	25.11	25.11	25.11	21.63	19.01
8	27.38	4.04	23.65	27.47	21.31	44.29	39.05	19.9	16.28	40.77	38.12	30.11	13.12	26.23	30.46	58.36	49.05	35.85	22.43	28.59	28.68	2.31	2.36	25.12	25.12	25.12	21.76	19.55
9	27.14	12.84	22.59	29.84	15.88	33.12	33.33	19.86	17.52	41.38	40.13	31.48	13.58	23.46	30.42	58.26	50.41	41.5	25.51	31.62	28.87	2.57	2.59	25.35	25.35	25.35	21.71	19.85
10	27.58	7.86	23.73	27.61	10.61	36.06	33.88	17.75	17.1	42.66	38.76	32.95	14.04	20.27	30.51	57.29	51.18	44.22	28.87	34.36	28.76	3.06	2.87	25.26	25.26	25.26	21.91	19.86
11	27.39	8.18	19.43	28.84	11.09	30.75	38.51	19	24.89	42.28	37.64	31.05	14.24	20.99	30.55	56.79	51.71	45.34	31.48	37.2	28.62	4.57	4.29	25.12	25.12	25.12	22.01	20.03
12	29.81	10.15	19.75	30.29	21.85	45.42	38.46	18.39	26.36	44.2	39.03	27.75	13.45	29.03	30.64	56.85	52.31	45.88	34.16	39.57	28.45	8.65	9.75	25.39	25.39	25.39	22.14	20.17
13	27.31	15.82	18.98	27.02	24.06	39.33	34.35	18.93	23.13	44.34	38.15	31.03	15.48	22.91	30.63	56.9	52.87	46.01	37	41.75	28.87	15.54	17.77	25.55	25.55	25.55	22.05	20.15
14	27.94	8.53	19.33	27.7	29.73	45.73	38.28	18.58	26.16	41.75	41.88	28.78	13.89	21.28	30.19	57.22	53.08	45.42	38.61	43.64	28.99	24.14	25.23	25.36	25.36	25.36	22.11	20.27
15	27.51	16	19.4	28.73	31.64	46.93	38.63	24.6	26.09	36.97	37.99	30.94	13.66	21.2	30.36	57.1	53.63	45.43	39.95	45.07	28.63	32.22	30.43	25.23	25.23	25.23	22.27	20.32
16	27.61	16.11	19.55	28.37	25.02	44.26	39.48	19.93	28.45	44.21	37.69	32.75	13.88	20.1	30.47	57.42	53.94	45.5	41.69	46.28	28.79	39.59	32.59	25.08	25.08	25.08	22.36	20.45
17	27.78	15.8	19.15	31.39	32.33	43.75	39.41	20.03	27.54	39.24	38.23	26.3	15.22	21.8	30.11	57.78	54.25	45.66	43.16	47.45	28.96	42.72	33.72	25.2	25.2	25.2	22.45	20.16
18	27.39	14.69	19.35	28.33	31.52	42.13	37.83	24.33	32.72	43.03	39.78	29.98	14.15	21.69	30.43	56.36	54.63	45.69	43.94	48.16	28.92	44.77	34.24	25.21	25.21	25.21	22.3	20.25
19	27.83	14.94	15.76	25.95	28.04	43.57	38.55	20.5	32.52	46.85	37.25	27.86	14.52	17.89	30.08	56.6	54.92	45.94	50.16	48.95	29.12	45.81	34.55	25.13	25.13	25.13	22.38	20.37
20	28.01	15.65	23.98	25.69	31.49	41.92	39.28	25	27.83	46.47	38.11	29.32	14.14	26.57	30.15	56.73	54.84	45.84	51.51	49.64	29.02	46.33	34.77	25.04	25.04	25.04	22.51	20.2
21	28.01	16.17	23.6	28.75	23.5	43.86	38.31	23.66	33.11	40.8	37.61	28.23	17.54	23.63	29.92	55.16	54.57	45.92	53.23	50.24	29.11	45.87	34.51	25.2	25.2	25.2	22.63	20.24
22	28.02	16.04	20.14	28.82	9.23	39.31	34	24.25	33.71	42.69	36.61	34.37	14.23	23.95	30.12	55.49	54.43	45.94	54.75	50.87	29.56	46.08	34.54	25.4	25.4	25.4	22.49	20.07
23	28.03	16.32	20.2	27.64	31.6	45.92	38.51	24.98	29.37	42.46	37.32	30.27	15.68	20.66	29.94	54.34	54.63	46.12	56.73	50.84	29.22	46.13	34.61	25.27	25.27	25.27	22.56	20.13
24	28.2	16.21	19.34	29.79	30.06	43.97	40.82	25.21	31.99	41.32	36.13	29.72	17.57	24.33	29.91	54.54	54.92	45.94	58.39	51.58	29.61	46.68	34.77	25.01	25.01	25.01	22.65	20.13
25	28.15	16.31	19.45	28.15	19.45	44.17	33.11	24.77	27.51	41.62	37.87	30.71	14.43	22.61	30	53.52	55.29	46.03	59.92	52.02	29.58	46.36	34.76	24.98	24.98	24.98	22.68	19.98
26	28.21	16.23	24.04	28.13	21.15	40.66	28.32	24.59	30.1	43.68	37.78	31.31	14.14	17.97	30.26	53.72	55.64	46.12	61.37	52.51	29.4	47	34.82	24.99	24.99	24.99	22.77	19.89
27	28.28	15.78	20.68	27.63	17.93	38.93	31.71	24.48	27.96	42.37	38.01	36.41	15.16	23.06	29.9	53.31	55.94	46.21	60.93	53.05	29.59	46.01	34.88	25.13	25.13	25.13	22.63	20.02
28	28.4	16.27	19.89	29.34	30.09	44.36	30.81	24.94	29.04	43.86	37.38	32.45	14.87	24.82	30.14	53.53	56.14	46.38	62.29	53.48	29.66	46.23	34.99	25.15	25.15	25.15	22.64	20
29	28.17	16.23	19.07	30.19	25.09	46.32	33.59	21.92	30.06	43.43	38.99	31.64	14.45	22.88	30.08	54.12	55.66	46.48	63.33	53.97	29.51	46.35	34.68	25.04	25.04	25.04	22.72	19.98
30	27.79	16.01	19.97	29.79	12.61	43.89	18.94	25.31	30.39	42.99	38.26	31.03	14.51	21.93	30.23	53.56	55.78	46.66	64.38	54.26	30.04	46.43	34.67	25.01	25.01	25.01	22.75	19.98
31	27.97	16.35	18.63	28.11	14.23	43.96	26.93	24.84	34.31	42.3	39.06	32.94	15.36	24.42	30.16	53.58	55.95	46.75	65.75	54.62	29.91	46.28	34.78	25.02	25.02	25.02	22.81	20.03
32	27.32	16.35	20.14	32.19	12.6	49.31	29.27	25.32	30.01	42.32	37.76	29.1	14.76	23.94	30.16	53.61	56.18	46.9	67.17	55.03	29.75	45.66	34.87	25.09	25.09	25.09	22.85	20.08
33	28.35	16.65	19.42	29.95	26.3	47.57	31.84	21.57	25.77	42.26	36.01	32.49	14.72	25.11	30.21	53.76	56.24	46.88	68.74	55.47	29.68	45.98	34.89	25.23	25.23	25.23	22.93	20.07
34	27.27	9.4	19.19	30.66	11.27	47.57	30.24	25.16	29.42	43.7	37.23	32.61	14.8	24.45	29.77	53.55	56.18	47.04	69.21	55.91	29.87	46.24	34.97	25.35	25.35	25.35	23.05	20.1
35	26.37	6.4	19.15	29.15	16.84	44.02	28.29	24.55	29.51	41.41	37.34	30.25	14.73	24.21	29.92	53.76	56.24	47.17	69.83	56.35	29.74	46.44	35.1	24.97	24.97	24.97	23.05	20.1
36	27.62	15.35	19.08	35.96	26.02	41.32	32.56	22.04	28.75	43.98	38.05	30.5	15.14	25.15	29.93	52.29	56.45	46.98	70.83	56.64	29.52	46.65	35.12	24.87	24.87	24.87	22.95	20.06
37	27.54	11.28	18.87	31.96	24.32	44.81	31.8	24.23	34.74	44.12	37.03	32.34	17.4	24.22	30.09	52.47	56.38	47.31	71.54	57.01	29.72	47	35.21	24.87	24.87	24.87	22.94	20.07
38	27.78	15.38	18.75	30.2	17.62	42.27	23.57	24.19	26.79	42.34	39.19	29.94	15.08	24.66	30.09	52.86	56.48	47.11	72.16	57.5	29.96	46.97	35.27	24.98	24.98	24.98	23.01	20.09
39	27.86	11.31	18.58	28.66	16.47	40.98	30.11	24.46	28.73	43.26	36.57	29.52	15.92	24.59	30.14	53.14	56.5	47.26	72.68	57.7	30.11	47.26	35.29	25.09	25.09	25.09	23.01	20.12
40	27.87	11.3	19.2	30.53	27.6	43.47	29.21	19.83	33.72	44.34	36.27	30.21	15.06	24.93	29.71	53.5	56.59	47.3	72.4	57.99	30.46	46.6	35.41	25.03	25.03	25.03	22.89	20.19
41	27.46	11.31	18.53	31.41	24.93	43.47	24.38	25.25	37.26	42.58	38.49	29.8	14.31	30.41	29.73	53.24	56.57	47.32	72.75	58.46	30.33	46.69	35.59	24.98	24.98	24.98	22.96	20.09
42	27.43	9.89	19.78	31.09	24.08	43.78	31.56	24.8	30.12	43.42	36.88	29.38	14.51	24.58	29.32	53.21	56.75	47.21	73.19	58.6	30.09	46.31	35.68	24.84	24.84	24.84	23.05	19.99
43	27.63	8.79	18.82	30.95	17.48	39.22	42.79	23.92	30.24	42.83	37.03	28.84	15.18	24.12	29.92	53.44	56.74	47.08	73.5	59.08	30.57	46.43	35.72	24.94	24.94	24.94	23.1	20.11
44	27.33	2.31	18.76	31.3	27.56	38.56	27.17	24.75	29.6	43.34	37.77	36.69	15.19	24.37	30	52.44	56.84	47.23	73.72	59.31	30.5	46.78	35.92	25.29	25.29	25.29	23.15	20.14
45	27.4	4.69	19.8	31.75	19.58	43.94	18.03	24.57	33.64	41.99	38.3	30.82	14.38	24.78	30.04	52.72	56.95	47.17	73.92	59.62	30.4	46.39	35.94	25.07	25.07	25.07	23.16	20.1
46	27.61	8.23	20.6	30.85	17.98	41.06	28.4	21.9	29.5	43.27	36.34	36.65	15.06	25.18	30.05	52.7	57.08	47.24	74.17	59.75	30.47	46.97	35.59	25.41	25.41	25.41	22.91	19.99
47	27.54	7.03	20.06	29.75	19.39	41.68	35.88	24.26	30.2	44.52	38.27	32.24	15.58	26.22	29.75	52.85	57.04	47.2	74.2	59.21	30.44	47.25	35.67	25.34	25.34	25.34	22.98	20.7
48	27.29	4.8	20.25	30.99	28.1	41.47	30.28	24.87	30.23	44.49	39.35	32.2	14.59	24.93	29.84	52.87	57.14	47.1	74.39	59.24	30.26	47.25	35.77	25.38	25.38	25.38	23.02	20.16
49	27.46	8.35	23.73	30.65	16.83	45.81	37.26	25.07	29.14	44.6	39.45	28.47	15.27	23.89	29.82	52.29	57.27	47.14	73.96	59.42	30.18	47.6	35.86	25.24	25.24	25.24	23	19.76
50	27.81	7.9	23.45	30.73	15.66	42.34	31.1	24.77	29.98	43.87	37.5	31.84	15.08	28.67	29.81	52.6	57.41	47.07	74.24	59.42	30.57	47.02	35.81	25.01	25.01	25.01	23.07	19.64
51	27.12	4.32	23.6	31	29.76	40.85	31.76	24.77	34.88	42.84	39.23	33.48	14.99	25.15	29.85	52.36	57.23	47.17	74.05	59.54	30.29	46.71	36.1	24.91	24.91	24.91	23.15	19.35
52	27.62	11.12	23.97	31.09	19.12	46.84	18.31	25	28.97	43.83	39.82	30.74	14.74	24.09	29.82	52.23	57.35	47.29	74.27	59.67	30.12	47.31	36.2	24.79	24.79	24.79	23.17	20.2
53	27.39	11.06	24.02	32.53	24.22	42.88	37.63	24.43	33.67	43.31	36.91	29.09	15.36	23.56	29.8	52.58	57.32	47.27	74.35	59.78	30.28	46.79	36.17	25.04	25.04	25.04	23.24	19.88
54	27.63	10.4	23.75	30.26	25.69	42.52	37.73	23.93	29.75	44.24	38.02	31.97	14.99	24.8	29.76	52.45	57.37	47.2	74.21	59.98	30.12	47.36	36.2	24.84	24.84	24.84	22.96	19.66
55	28.18	7.38	23.87	33.09	24.85	47.51	32.55	24.73	33.78	44.29	38.2	30.56	15.03	24.92	29.71	52.37	57.36	47.39	74.73	60.13	30.44	46.79	36.25	25.16	25.16	25.16	22.94	20.26
56	28.02	11.59	20.07	32.45	21.67	45.48	25.36	25.24	29.75	44.05	35.42	32.48	14.68	25.31	29.59	52.18	57.29	47.53	74.66	60.17	30.31	47.28	36.32	25.01	25.01	25.01	23.04	20.26
57	27.68	12.62	23.89	32.7	20.72	42.74	23.07	25.65	29.42	44.32	38.34	28.17	15.32	24.3	29.67	51.75	57.08	47.4	74.73	60.19	30.87	47.73	35.8	25.03	25.03	25.03	23.03	20.2
58	27.79	12.52	24.14	31.13	24.46	43.26	35.73	25.21	27.18	44.24	36.28	32.09	14.65	24.92	29.59	51.65	57.09	47.52	74.8	60.34	30.83	47.2		25.03	25.03	25.03	23.16	20.31
59	27.93	12.95	20.46	32.02	23.23	41.92	30.08	24.76		44.25	37.32	27.9	15.25	25.43	29.57	51.68	57.18	47.65	75.35	60.54	30.74	47.37		24.9	24.9	24.9	22.96	20.26
60	27.94	15.73	24.26	30.45	29.88	46.32	36.9	24.61		44.38	39.32	30.47	14.67	24.82	29.56	51.58	57.23	47.72	75.49	60.67	30.8	47.57		25.13	25.13	25.13	23.02

## Sheet: Figure 1f
Time (min)	HA-TMD-GFP distribution inhomogeneity (Ft - Fi)											DRAQ7 (DF/Fi)
-10	0.33	0.93	0	0							3.51	0.06	0.57	0	0							0.34
-9	3.42	2.07	3.65	-1.56							1.74	0.05	0.63	0.05	0.05							0.39
-8	-0.1	1.48	1.15	3.4		0			0		1.96	0.09	0.69	0.05	0.05		0			0		0.42
-7	1.14	-0.63	1.87	0.76		-0.37			0.51		0.28	0.09	0.79	0.09	0.09		0.01			0		0.48
-6	0.8	1.25	1.85	1.56		-1.31	0		-1.89		2.81	0.12	0.87	0.16	0.16		0	0		0		0.54
-5	1.36	0.73	0.85	1.41	0	-7.25*	-1		-0.01		5.18	0.17	0.96	0.18	0.18	0	0.05	0.01		0.02		0.56
-4	1.35	0.12	-5.72	0	0	-2.93	0.17		0.29		5.69	0.27	1.04	0.31	0.31	0.11	0.08	0.08		0.03		0.62
-3	1.25	0.15	5.32	3.25	-0.83	-11.9*	3.69	0	0.06		-0.51	0.31	1.17	0.43	0.43	0.22	0.13	0.14	0	0.06		0.7
-2	1.16	-0.5	1.13	4.39	-1.43	-11.15*	-1.56	0.09	0.41		3.67	0.41	1.32	0.57	0.57	0.35	0.21	0.23	0.1	0.11		0.77
-1	1.65	0.4	3.43	0.82	-3.67	-4.39*	-2.19	2.92	0.48	0	-3.65	0.61	1.48	0.71	0.71	0.52	0.33	0.41	0.41	0.19	0	0.86
0	2.55	0.1	4.87	-0.58	0.75	-1.89	0.84	3.09	0.24	0.32	-0.53	0.86	1.65	0.89	0.89	0.76	0.56	0.81	0.67	0.37	0.17	0.94
1	2.87	-1.26	3.75	-1.08	1.34	0.04	2.52	0.39	0.37	-0.15	-1.56	1.45	1.95	1.11	1.11	1.03	1.08	3.47	1.1	1.06	1.49	1.08
2	2.53	2.42	4.76	-4.67	-0.58	2.63	3.98	-1.06	1.54	-0.7	-3.87	4.53	2.32	1.38	1.38	1.25	5.39	7.92	2.37	3.85	4.23	1.15
3	2.52	2.97	-0.68	-2.5	-1.83	2.22	3.23	2.12	0.25	-1.67	1.47	9.38	3.71	1.75	1.75	1.49	12.25	12.75	6.12	7.66	7.56	1.33
4	2.53	3.11	2.5	-0.52	-0.12	3.4	4.33	-1.7	1.64	-5.08*	0.66	14.15	6.23	2.25	2.25	1.75	18.53	16.88	11.42	11.41	10.65	1.5
5	2.48	2.89	3.93	2.64	0.53	3.16	4.4	1.92	1.69	-5.01*	4.04	18.15	9.64	3.93	3.93	2.16	23.82	20.25	17.2	14.68	13.39	1.76
6	4.42	3.27	3.08	-1	1.54	-1.55	4.2	1.47	-3.08	-0.46	-4.64	21.84	13.25	6.73	6.73	3.84	27.52	22.44	22.11	17.44	15.79	2.25
7	2.32	3.5	2.5	-2.81	4.42	1.7	3.78	-0.44	-5.75	-0.75	-8.4	24.83	16.53	10.26	10.26	6.13	30.21	23.66	26.04	19.9	17.95	3.17
8	3.96	3.4	1.67	0.62	2.81	-0.74	0.95	4.34	1.75	-0.66	-1.12	26.95	19.53	14.29	14.29	8.38	31.95	23.44	29.31	22.28	19.97	4.29
9	2.45	3.21	4.06	-1.46	1.92	-1.61	1.77	-0.57	-3.95	-4.45	-1.19	28.45	22.18	18.04	18.04	11.02	33.04	23.71	31.63	24.22	21.75	5.55
10	2.51	3.06	5.18	-1.34	2.56	-3.42	2.74	4.97	1.76	-0.31	3.15	29.41	24.65	21.43	21.43	13.9	33.57	23.92	32.91	26.04	23.46	6.9
11	2.45	3.34	5.5	-1.45	2.29	1.24	4.77	3.98	1.67	-2.07	0.06	30.19	26.87	24.78	24.78	16.68	33.99	23.91	34.11	27.58	24.87	8.23
12	4.21	3.13	4.88	0.09	1.95	-3.61	3.36	2.91	1.71	-2.92	-2.98	30.6	29.08	27.7	27.7	19.43	34.26	23.93	33.95	28.91	26.14	9.54
13	2.46	3	2.66	-3.88	1.51	3.11	4.62	1.51	1.64	-0.99	-4.25	30.96	30.72	30.48	30.48	21.97	34.39	23.84	35.34	30.03	27.33	10.73
14	2.49	2.84	4.79	2.92	2.09	-4.54	2.9	0.08	1.74	-7	-3.77	31.32	32.28	33.05	33.05	24.17	34.56	23.97	35.67	30.97	28.27	11.8
15	2.46	3.01	5.1	1.53	1.76	-2.62	3.71	-1.02	1.91	-8.1	-5.83	31.44	33.48	35.37	35.37	26.26	34.7	23.92	35.8	31.71	29.19	13
16	2.44	2.63	5.12	1.87	2.46	-1.2	4.74	-2.72	1.81	-16.82*	-3.2	31.52	34.51	37.34	37.34	28.15	34.79	24.02	36.21	32.45	29.92	14.07
17	2.46	2.25	4.85	0.23	2.07	-1.23	4.65	-1.98	1.9	-17.38*	-8.87	31.68	35.46	39.17	39.17	29.79	34.86	24.22	35.6	33.05	30.47	15.11
18	2.46	4.22	5.55	3.55	2.53	2.91	5.29	1.74	1.94	-11.49*	-8.98	31.28	36.3	40.66	40.66	31.14	34.85	24.29	34.9	33.59	31.13	16.17
19	2.42	2.61	5.04	4.08	2.36	-0.46	4.48	-2.29	1.84	-14.66*	-7.44	31.43	36.92	41.93	41.93	32.16	35	24.49	36.07	33.94	31.62	17.24
20	3.99	3.32	5.11	3.83	2.06	-6.94	4.81	0.59	-6	-14.38*	-6.63	31.58	37.36	43.05	43.05	32.93	35	24.63	36.14	34.32	32.13	18.15
21	4.02	2.77	5.46	4.06	1.81	-3.74	4.77	-2.93	-5.58	-14.21*	-10.09	31.73	37.87	43.91	43.91	33.57	35.06	24.81	36.11	34.71	32.44	19.03
22	2.43	2.59	5.05	6.54	1.81	-8.82*	5.27	-1.29	-5.95	-14.71*	-13.64	31.66	38.27	44.09	44.09	34.23	34.97	24.84	36.32	35.09	32.83	19.79
23	2.53	2.21	5.6	4.17	2.7	-6.46	4.97	-0.83	1.79	-14.4*	-10.51	31.66	38.6	44.64	44.64	34.51	35.04	24.89	36.36	35.37	33.22	20.64
24	2.57	2.87	5.14	3.53	2.19	1.07	5.01	-2.1	1.96	-14*	-6.22	31.76	38.95	45.13	45.13	34.94	35.14	24.82	36.41	35.57	33.51	21.47
25	2.53	2.6	5.02	4.09	1.91	-5.16	5.01	0.71	-1.93	-14.08*	-11.69	31.89	39.26	45.56	45.56	35.15	35.17	24.86	36.51	35.75	33.83	22.28
26	2.58	2.5	5.28	4.28	1.49	-3.65	7.15	-1.16	0.59	-12.89*	-17.89*	31.95	39.43	45.77	45.77	35.38	35.16	25.01	36.22	35.96	34.04	23.14
27	3.96	2.78	5.21	4.14	4.3	-11.24*	4.94	-1.31	0.82	0.08	-11.65	31.87	39.61	46.1	46.1	35.03	35.1	25.09	36.55	36.11	34.21	23.94
28	2.51	2.02	5.5	4.09	3.01	-7.91*	5.03	-1.82	-0.73	-4.85	-3.65	31.94	39.9	46.26	46.26	35.22	35.2	25.21	36.39	36.26	34.5	24.68
29	2.48	2.36	5.39	4.5	1.82	0.88	5.14	-3.05	-0.29	-8.42*	-6.96	32.01	39.99	46.59	46.59	35.38	35.15	25.17	36.38	36.39	34.67	25.46
30	2.48	2.47	4.79	3.58	1.91	1.32	4.9	3.12	-0.27	-14.67*	-15.64*	31.92	40.18	46.67	46.67	35.43	34.94	25.32	36.38	36.48	34.81	26.17
31	2.53	2.1	3.59	3.65	0.99	-7.09*	5	1.7	-0.41	-6.36	-13.44*	31.91	40.13	46.85	46.85	35.51	34.93	25.36	36.56	36.57	34.92	26.85
32	3.94	2.72	4.53	3.84	1.91	-2.19	4.97	4.44	-1.08	-12.65*	-18.77*	32.05	40.28	46.97	46.97	35.61	34.32	25.4	36.56	36.78	35.11	27.6
33	3.91	3.13	5.02	4.01	2.7	-4.8	5.01	0.44	-1.45	-4.42	-16.99*	32.09	40.31	47.03	47.03	35.66	34.32	25.49	37.41	36.94	35.27	28.25
34	1.47	2.73	4.99	3.89	1.75	-2.58	5.49	-0.58	-0.59	-6.73*	-16.65*	32.06	40.46	47.04	47.04	35.77	34.32	24.26	37.16	36.86	35.36	28.86
35	0.77	2.26	4.65	3.75	2.19	0.11	7.2	-6.75	-0.86	-7.04*	-12.23	32.23	40.46	47.12	47.12	35.8	34.4	24.31	37.17	36.87	35.38	29.49
36	3.91	3.32	5.08	4.26	1.87	-0.17	5.56	-1.05	-1.16	-4.33	-15.46*	32.23	40.57	47.34	47.34	35.78	34.3	24.27	37.27	36.93	35.51	29.85
37	4.04	2.89	5.46	4.17	1.86	-5.73*	5.23	-0.32	2.02	-8.97*	-15.99*	32.3	40.47	47.38	47.38	35.83	34.35	24.43	37.48	37.09	35.48	30.38
38	-0.1	3.29	5.21	4.44	2.73	0.62	5.32	-0.49	1.83	-4.27	-11.15	32.12	40.48	47.34	47.34	35.8	34.28	24.27	37.74	37.07	35.55	31.4
39	2.52	2.92	5.16	3.81	2.82	-1.51	5.33	-2.02	0.76	-6.92*	-10.74	32.3	40.46	47.47	47.47	35.88	34.36	24.3	38	37.17	35.68	31.82
40	4.08	2.74	5.43	4.13	2.41	-5.8*	5.34	0.23	1.92	-6.8*	-20.66*	32.24	40.56	47.56	47.56	35.91	34.37	24.14	37.99	37.2	35.76	32.45
41	0.86	2.45	7.54	3.81	2.06	-9.69*	5.2	0.18	1.87	-5.52	-5.9	32.29	40.45	47.65	47.65	35.95	34.4	24.27	38.19	37.39	35.72	32.83
42	4.35	2.13	5.2	4.5	2	0.57	5.28	-1.44	1.99	-11.78*	-7.67	32.29	40.53	47.63	47.63	35.92	34.18	24.28	37.25	37.46	35.73	33.28
43	1.08	2.7	4.66	3.6	1.79	-3.76	5.43	0.42	1.97	-5.25	-9.6	32.31	40.48	47.69	47.69	35.97	34.16	24.33	37.67	37.49	35.75	33.68
44	0.61	2.39	4.79	4.21	2.42	-4.91*	5.52	-5.72	1.94	1.82	-20.89	32.33	40.47	47.72	47.72	36.05	34.03	23.76	37.06	37.6	35.82	34.11
45	1.28	2.53	4.71	3.91	2.55	1.36	5.48	0.74	1.89	-10.51*	12.33	32.43	40.47	47.74	47.74	36.12	33.85	23.87	37.74	37.72	35.86	34.5
46	2.61	2.57	7.53	3.81	1.96	0.02	5.29	-3.18	1.81	-4.44	-5.36	32.4	40.58	47.82	47.82	36.13	33.75	23.76	37.22	37.67	35.91	34.83
47	2.64	2.68	5.4	3.65	2.2	-5.71*	5.34	-0.28	1.8	-5.26	-12.75	32.41	40.62	47.83	47.83	36.18	33.73	23.81	36.91	37.7	35.92	35.17
48	2.36	2.74	3.97	4.45	2.02	-0.87	5.25	-1.47	1.83	-5.66	-15.47*	32.45	40.54	47.76	47.76	36.24	33.8	23.75	37.57	37.73	35.94	35.54
49	2.62	2.75	5.66	3.5	2.17	-1.08	5.2	-1.08	1.87	-4.85	-20.4*	32.38	40.54	47.93	47.93	36.36	33.84	23.74	38.18	37.72	35.93	35.83
50	2.59	3.1	4.94	3.75	1.71	1.63	5.54	-0.52	1.85	-5.54	-1.87	32.46	40.61	47.99	47.99	36.31	33.88	23.88	38.1	37.82	35.96	36.12
51	2.55	3.25	5.6	4.4	1.95	1.39	7.15	2.41	1.91	-6.22	-20.12*	32.32	40.55	47.94	47.94	36.39	33.76	23.87	38.34	37.83	36	36.41
52	4.06	2.72	5.14	3.56	2.22	1.33	5.34	-2.21	-0.82	-4.28	-9.6	32.36	40.5	48.13	48.13	36.44	33.8	23.83	38.34	37.97	36.09	36.81
53	2.61	2.77	5.33	3.48	1.95	-3.52	5.19	3.11	1.78	-4.98	-9.59	32.35	40.48	48.15	48.15	36.49	33.79	23.9	38.45	37.98	36.04	37.07
54	2.54	2.72	4.5	3.69	4.16	1.62	5.37	0.24	1.89	-3.65	-30.15*	32.42	40.44	48.19	48.19	36.55	33.84	23.87	38.4	38.04	36.01	37.18
55	2.59	2.62	4.96	4.3	2	-1.68	5.12	-3.75	1.86	-6.18*		32.42	40.39	48.21	48.21	36.5	33.98	24.08	37.81	38.09	35.98
56	2.56	2.73	7.63	4.28	1.99	-1.37	5.5	0.53	1.82	-5.4		32.37	40.34	48.28	48.28	36.54	33.9	24.03	37.96	38.17	36.02
57	4.09	2.82	4.78	3.94	1.74	-4.58*	5.27	0.32	1.9	-4.21		32.42	40.46	48.3	48.3	36.58	33.77	24.17	37.52	38.19	36.07
58	2.61	3.1	5.05	3.79	2.12	-1.8	5.43	-3.37	1.86	-4.46		32.35	40.55	48.21	48.21	36.57	33.79	24.29	37.93	38.29	36.14
59	2.58	3.25	5.42	3.57	1.72	-4.33*	5.43	-0.69	1.8	-4.22		32.37	40.5	48.34	48.34	36.74	33.78	24.24	36.81	37.76	36.14
60	-0.81	2.72	5.5	4.07	1.68	-1.7	5.07	4.23	1.82	-5.33		32.27	40.48	48.37	48.37	36.69	33.78	24.31	37.4	37.84	36.1

## Sheet: Figure 1g
Time (min)	E-cadherin-GFP distribution inhomogeneity (Ft - Fi)										DRAQ7 (DF/Fi)
-10	-0.02	-0.52		0.65	-0.15					-0.26	0.2	0.18		0.28	0					-0.06
-9	-0.04	1.04		1.1	-0.21					-0.59	0.24	0.22		0.31	0.03					-0.03
-8	-0.32	0.11		0.74	-0.08			0		-1.25	0.3	0.25		0.35	0.08			0		0.01
-7	0.13	-0.86		2.84	0.09			-1.79	0	0.21	0.34	0.27		0.4	0.13			0.08	0	-0.01
-6	-6.6	-0.55		1	-0.11	0		-1.43	-0.23	0.38	0.4	0.31		0.44	0.19	0		-0.05	0.07	0.04
-5	0	0.94	0	0.92	-0.16	1.59		-0.88	-1.55	-1.33	0.47	0.35	0	0.5	0.24	0		0.07	0.07	0.11
-4	-0.02	-0.27	-3.02	1.18	-0.41	-0.77		0	-0.41	0.52	0.53	0.39	0.15	0.55	0.31	-0.06		0.2	0.17	0.19
-3	1.3	-0.38	-2.84	1.02	1.02	1.64	0	-0.11	-1.15	-0.54	0.62	0.44	0.27	0.62	0.39	0	0	0.31	0.16	0.28
-2	0.24	0.69	0.05	1.41	-0.65	-2.67	-0.92	-0.32	-5.67	1.29	0.71	0.54	0.38	0.68	0.48	0.13	0.01	0.52	0.18	0.41
-1	0.38	-0.48	-0.58	1.16	-0.59	0.73	-2.82	-1.21	-3.48	0.04	0.82	0.62	0.51	0.79	0.6	0.23	0.17	0.81	0.23	0.55
0	0.14	0.36	-1.5	1.5	-0.84	1.31	-0.56	-0.05	-0.12	0.74	0.98	0.71	0.79	0.91	0.7	0.49	0.77	1.23	0.53	0.76
1	0	-0.17	0.97	1.08	-0.87	-1.47	-2.15	-0.32	1.16	-0.01	1.37	1.36	1.62	1.04	0.84	1.58	2.37	2.43	1.75	1.42
2	0.24	1.45	-0.87	2.35	1.07	-0.64	-2.51	0.02	-0.04	1.34	2.52	2.74	2.74	1.24	0.99	3.35	4.43	5.09	3.59	2.69
3	0.31	0.17	-3.57	1.04	-0.63	1.72	2.64	-0.1	-0.39	1.12	3.68	4.23	4.03	1.54	1.22	5.78	6.69	5.73	5.7	3.98
4	0.16	0.53	0.73	0.95	-0.33	-1.39	-2.74	-0.78	-0.83	-0.38	4.91	5.78	5.34	2.06	1.49	8.55	9.01	6	7.84	5.43
5	0.3	0.69	0.43	1.48	-0.07	-0.11	-0.6	-0.02	0.03	-1.34	6.21	7.36	6.63	3.65	1.88	11.7	11.54	8.69	9.59	7.14
6	0.3	0.04	0.1	1.04	-0.24	-0.87	-2.71	-0.46	0.22	-1.18	7.64	8.98	7.74	5.72	2.96	14.99	14.17	11.62	11.79	8.88
7	0.35	0.56	1.79	0.91	0.01	0.68	-2.53	0.33	-0.09	0.97	9.23	10.63	8.96	7.83	5.94	18.17	16.49	14.23	13.91	10.11
8	0.44	0.17	0.01	1.46	-0.3	0.7	-3.5	0.06	-0.21	-0.7	10.72	12.35	10.16	10.1	9.1	21.37	18.85	16.89	15.78	11.73
9	0.38	0.69	6.66	1.43	-0.31	0.9	-2.15	0.65	0.29	0.2	12.22	14.01	11.39	12.27	12.42	23.22	20.1	18.02	17.86	13.07
10	0.19	-0.21	1.6	1.04	-0.13	2.28	-3.49	3.07	0.68	-0.08	13.69	15.57	12.63	14.45	15.74	26.27	22.29	20.38	21.96	14.41
11	0.28	0.1	2.1	1.57	-0.39	1.75	-1.83	0.78	0.65	0.04	15.11	17.08	13.82	16.54	18.98	28.67	24.25	22.15	24.22	16.09
12	0.36	1.14	0.06	0.85	0.7	1.05	-1.28	0.32	0.48	3.3	16.58	18.51	15.12	18.87	22.1	31.52	25.67	23.81	25.8	17.98
13	0.12	0.02	6.47	0.84	-0.31	-10.25	-2.04	-0.2	0.42	0.55	18.05	19.78	16.24	20.81	25.11	32.26	27.4	25.83	27.58	19.33
14	0.25	0.13	0.29	0.8	-0.3	-5.36	2.93	0.48	0.84	0.04	19.4	21.07	17.51	23.01	27.75	34.38	30.99	27.84	29.33	20.4
15	1.38	0.01	2.92	1.39	0.61	-0.67	-1.87	-0.9	-0.02	0.7	20.79	22.22	18.51	24.92	30.56	36.44	33.02	30.98	31.01	22.18
16	0.19	1.28	1.96	1.07	-0.36	0.76	0.05	0.81	0.17	0.8	22.05	23.18	19.66	27	33.13	38.54	33.7	33.06	33.05	24.04
17	0.23	1.54	1.76	1.35	-0.21	0.62	-3.9	2.31	1.06	0.32	23.27	23.48	20.61	29.14	35.57	40.93	35.27	34.62	34.84	25.49
18	1.11	0.53	1.39	0.96	0.53	2.05	-1.8	0	-0.23	0.76	24.48	24.72	21.67	30.45	37.89	43.19	36.61	35.07	36.59	26.53
19	0.97	0.37	2.28	1.56	0.72	1.27	-0.71	0.43	0.34	0.07	25.55	25.43	22.39	31.8	39.91	44.47	38.26	37.34	37.36	28.21
20	1.54	1.42	2.64	1.08	-0.43	1.75	-2.39	0.91	-0.1	1.44	26.57	26.01	23.2	33.33	42.03	44.57	39.45	38.66	39.15	29.86
21	0.1	0.14	1.71	1.24	-0.27	1.91	-1.43	0.16	0.81	0.48	27.55	26.6	23.85	34.49	43.86	45.96	41.43	39.59	40.65	32.02
22	0.96	0.35	0.87	1.02	-0.34	2.09	-2.25	0.12	0.12	0.09	28.5	27.09	24.37	35.91	45.45	47.84	42.34	36.22	41.89	33.71
23	0.27	0.73	1.39	1.65	-0.5	4.47	-0.48	0.81	0.25	0.08	29.37	27.55	24.94	37.41	46.62	49.61	42.3	37.04	40.38	36
24	0.21	0.02	2.99	1.54	-0.18	0.55	-2.16	-0.02	0.52	1.77	30.23	27.9	25.5	37.93	47.93	47.56	43.48	39.02	41.76	36.75
25	0.15	1.04	2.11	2.3	-0.12	1.01	-0.1	1.23	-1.46	1.83	30.99	28.17	25.89	38.81	48.92	48.9	44.69	41.13	42.75	36.9
26	0.3	0.65	2.41	1.1	-0.31	-1.27	-0.68	1.56	1.45	0.84	31.69	28.53	26.2	42.23	50.02	49.95	46.29	40.99	43.9	37.8
27	1.13	-1.27	2.54	1.24	0.54	-0.76	-2.93	0.17	-2.85	-0.08	32.28	28.77	26.55	42.61	50.75	51.08	46.49	42.23	44.95	37.96
28	0.35	0.71	2.21	1.6	0.87	1.88	-0.88	0.2	-1.16	1.71	32.9	29.04	26.77	43.01	51.41	51.29	47.98	44.99	46.26	40.78
29	0.97	0.59	1.78	1.2	-0.58	-1	-2.06	0.45	-2.5	1.43	33.46	29.27	26.96	43.91	51.65	52.01	48.42	45.29	47.85	41.32
30	0.28	1.32	1.78	1.56	-0.48	0.69	-0.24	0.88	-0.9	-0.52	33.42	29.45	27.09	44.23	52.58	53.69	49.38	44.02	48.26	41.85
31	0.15	-1.17	0.26	1.51	-0.29	1.21	0.5	1.92	0.18	0.8	33.96	29.62	27.27	44.68	53.19	53.72	50.09	44.52	48.2	43.18
32	1	-0.17	2.65	0.94	-0.46	4.49	-1.36	0.8	-0.7	-0.07	34.4	29.83	27.36	43.01	53.88	51.72	44.33	46.16	49.36	43.85
33	-0.26	-1.82	1.44	1.47	0.58	3.77	-0.91	0.36	-1.82	0.04	35.01	30	27.62	43.91	54.16	52.44	44.76	48.02	51.57	45.09
34	0.13	-0.71	0.69	1.08	-0.22	4.49	0.46	0.47	-1.7	0.72	35.37	30.11	27.77	44.23	54.34	53.76	45.46	47.59	52.51	46.31
35	0.13	-0.23	4.51	0.9	-0.43	-3.72	-1.67	0.93	-1.36	0.52	35.76	30.3	27.98	44.68	54.91	54.33	45.03	49.15	52.75	46.74
36	1.73	-0.22	4.53	0.94	-0.62	2.1	2.33	-0.25	-1.6	0.58	36	30.42	28.06	44.95	55.33	53.49	45.68	48.69	54.2	48.07
37	0.96	-1.43	3.16	0.87	-0.25	-0.79	0.4	0.68	-2.49	0.86	36.22	30.54	28.22	44.97	55.83	54.51	46.58	47.08	54.4	49.71
38	-0.22	-1	3	1.23	0.71	-2.54	0.23	0.07	0.41	0.38	36.61	30.64	28.25	46.09	56.05	53.3	46.86	46.85	53.64	50.74
39	0.8	-0.06	1.89	2.45	-0.76	-2.09	0.08	0.44	-1.42	-0.57	36.91	30.7	28.37	46.79	56.07	52.49	47.24	46.84	54.35	51.44
40	0.18	-1.38	3.03	0.91	-0.61	-2.48	-0.37	1.45	0.5	1.1	37.07	30.71	28.4	47.18	56.45	52.5	47.99	46.64	54.96	52.6
41	0.44	0.08	0.36	0.85	-0.51	1.33	0.78	0.19	0.92	1.07	37.76	30.85	28.5	47.38	56.66	52.16	48.32	47.85	55.93*	53.82
42	-0.2	-1.15	2.23	0.99	-0.53	-4.17	0.11	0.21	-1.14	0.43	38.03	30.94	28.53	47.59	57.09	51.78	49.11	48.73	56.8*	55.02
43	0.8	-1.14	2.37	0.99	-0.31	1.1	1.15	-0.35	-1.69	0.07	38.03	31.04	28.64	47.69	57.27	51.8	49.46	48.87	57.69*	56.08
44	0.8	-1.96	0.32	1.26	-0.78	4.49	-0.02	-0.24	-1.66	1.41	38.03	31.07	28.75	47.78	57.26	51.36	49.94	49.46	58.63*	54.68
45	0.8	-0.17	2.63	1.05	-0.75	-5.68	-0.45	0.87	0.19	0.36	38.03	31.1	28.82	47.93	57.49	51.46	50.62	51.46	59.18*	55.98
46	0.8	-0.26	1.84	1.44	-0.72	1.29	-0.29	0.46	-1.09	0.74	38.03	31.1	28.97	47.93	57.49	51.57	51.28	51.38	61.17*	56.83
47	0.8	-1.31	2.21	1.27	-0.76	1.6	-0.05	0.47	-2.22	0.34	38.03	31.1	29.03	47.95	57.56	52.92	51.58	52.2	62.1*	58.49
48	0.8	-0.25	1.88	1.39	-0.46	-1.37	-0.41	0.65	-1.02	-0.41	40.61	31.16	28.99	48.47	57.81	53.15	52.23	51.44	62.82*	59.79*
49	0.8	0.2	1.63	0.77	-0.52	-4.27	-0.63	0.36	0.88	0.04	37.41	31.23	29.09	48.17	57.52	52.88	52.61	52.98	62.94*	60.78*
50	0.8	-1.25	2.94	2.43	-0.4	-2.32	-0.9	1.55	0.65	1.41	37.93	31.32	29.2	48.61	57.35	50.83	53.34	54.31	64.17*	61.81*
51	0.8	0.51	1.98	1.08	-0.22	-2.89	-0.68	-0.03	-0.79	0.74	38.81	31.38	29.16	48.65	57.53	52.75	53.66	56.55	65.25*	62.81*
52	0.8	-1.36	3.7	0.95	0.82	-0.64	-0.17	0.42	-3.65	-0.32	38.03	31.4	29.25	48.85	57.78	52.3	54.44	58.18	67.47*	64.48*
53	0.8	0.57	0.99	1.25	-0.56	-2.8	-0.3	0.9	-2.53	0.35	38.81	31.4	29.13	49.05	57.95	53.63	53.29	58.42	68.49*	65.31*
54	0.8	-0.04	2.68	1.63	-0.44	4.49	-0.7	0.19	2.8	-0.31	40.61	31.44	29.24	49.11	58.05	54.53	53.64	58.52*	69.33*	66.17*
55	0.8	-0.84	0.91	1.24	-0.41	-1.36	0.83	0.73	2.6	2.38	38.81	31.41	29.32	49.49	58.32	54	53.91	58.87*	69.89*	66.76*
56	0.8	-0.16	2.61	0.69	-0.45	2.04	-0.65	1.62	-0.24	0.55	40.61	31.45	29.32	49.3	58.52	54.4	54.65	59.06*	70.42*	67.15*
57	0.8	-1.19	2.39	0.59	-0.11	-3.82	-0.22	1.33	-1.13	1.35	41	31.46	29.26	45.44	58.67	54.08	55.26	60.52*	70.98*	67.65*
58	0.8	-1.84	2.48	2.29	-0.25	-1.97	0.97	1.35	-1.79	1.3	40.61	31.5	29.4	44.86	58.81	54.09	55.64	61.43*	72.21*	68.54*
59	0.8	1.5	4.17	0.9	-0.35	-4.56	-0.96	0.56	-1.42	0.74	43.01	31.43	29.46	45.55	58.68	55.25	56.07	61.19*	72.68*	69.05*
60	0.8	0.75	2.37	0.85	-0.46	0.43	-0.04	1.12	1.53	1.62	43.91	31.5	29.46	45.73	58.23	56.72	56.24	61.74*	73.13*	70*

## Sheet: Figure 2d
Untreated	Treated
52.557	46.137
61.2826	71.2281
61.3631	185.442
24.4141	129.446
41.3127	82.939
74.7935	137.414
44.4271	187.086
51.0311	166.635
59.5351	85.4104
18.5682	80.3922
42.7578	104.39
53.8332	204.395
47.2096	53.0189
15.2568	105.527
36.0903	143.31
76.0432	174.024
28.4587	27.1108
19.5702	86.4481
35.3024	128.061
45.1077	113.665
27.2243	92.6016
33.0339	34.9017
6.04825	85.3522
20.799	110.151
14.0884	63.5608
22.3848	47.8865
42.6111	121.907
36.1953	208.395
30.9652	196.257
19.6614	104.844
13.6127	105.952
23.968	92.5384
15.6931	129.711
13.3821	109.067
35.6748	50.7269
22.9968	83.1825
26.9666	98.798
23.5013	112.819
17.1529	71.6312
21.8752	221.76
29.3614	27.7382
18.3694	29.0896
24.5149	216.348
13.0439	32.9166
49.3747	202.148
11.7494	166.331
32.5558	288.918
38.6374	21.6325
61.1793	196.4
35.8709	183.82
7.0844	305.457
15.7645	32.1115
100.393	79.6724
106.184	407.283
84.8186	87.8248
94.6996	102.716
103.241	64.6365
88.177	43.6534
41.0317	129.829
62.2307	201.207
24.5149	192.037
83.4749	92.6746
18.2414	118.751
29.6751	71.1281
20.9674	29.3016
36.6793	180.51
33.2719	65.0725
22.3294	21.7364
15.5744	238.323
28.062	186.912
13.8998	33.8602
21.5653	62.2196
28.2321	167.237
27.3753	40.1757
24.5242	105.416
7.44759	207.527
21.7221	112.215
21.6778	145.842
14.4453	146.377
28.1751	151.413
24.3159	135.319
18.169	106.287
25.1596	124.856
23.2822	115.029
13.4854	92.414
25.0612	178.964
22.1763	110.52
25.4713	185.721
15.1872	86.0536
19.8412	112.917
9.35363	114.511
45.2191	97.3257
14.8889	170.707
9.53664	20.2738
18.9847	332.016
24.087	112.638
8.54428	153.795
18.2773	30.3424
15.3655	103.493
15.9213	115.349
17.4311	102.066
10.9813	96.903
9.56766	98.72
21.5653	137.73
28.2321	50.1142
27.3753	71.2828
24.5242	30.5559
7.44759	18.7746
21.7221	322.828
21.6778	91.9199
14.4453	59.9618
28.1751	167.615
24.3159	127.529
18.169	164.005
25.1596	79.1395
23.2822	204.908
8.88372	131.372
29.0667	27.7271
28.3519	118.903
16.9974	142.398
30.1502	95.2662
8.25142	35.8046
7.74465	43.1989
12.0342	114.826
26.1681	24.5654
6.6815	79.0891
10.5416	31.881
6.11339	227.879
12.351	246.14
14.5672	22.7804
7.60362	150.667
14.1402	80.8365
11.3625	146.535
10.9813	94.1106
9.56766	151.426
21.5653	139.306
28.2321	48.5464
27.3753	107.761
24.5242	240.318
7.44759	91.1475
21.7221	54.0148
21.6778	302.129
14.4453	131.763
28.1751	60.2857
24.3159	96.2459
18.169	54.8233
25.1596	108.833
23.2822	72.8685
43.928	176.233
15.2635	110.283
38.4394	45.7035
64.1933	170.23
16.0174	52.1071
13.389	84.1135
31.6585	101.799
12.8222	136.816
14.956	16.6217
16.3859	88.9854
47.7461	84.1942
50.2211	83.9037
23.3907	96.8681
135.137	38.5296
4.59425	73.5291
18.0668	98.1613
27.2759	60.5651
15.6086	54.0747
109.215	47.3682
23.0108	48.8149
7.87401	127.814
10.4006	172.924
12.33	17.8569
25.09	68.3534
20.9586	66.2123
9.96975	77.6132
31.3988	57.6945
17.4037	45.0659
7.13272	58.2913
10.9635	19.4932
6.27953	75.0645
9.03456	183.271
10.2722	51.6021
9.48322	109.617
10.9028	92.9898
7.35893	102.245
19.9257	54.4596
22.5477	143.198
21.571	84.1014
14.6317	143.474
20.0978	142.653
11.4876	50.8482
41.5749	57.1256
38.2641	81.2412
39.6977	147.09
31.2577	83.8106
28.672	167.349
29.1455	27.6448
33.7696	99.594
31.7559	121.47
34.365	86.8058
83.9209	80.1124
21.8854	100.601
53.8075	102.725
18.0396	112.889
15.1699	28.5708
26.5641	61.3104
31.3056	24.1451
47.8528	49.4213
25.3861	137.034
13.8755	45.8294
23.1973	144.498
33.4629	74.1587
34.3951	72.3069
20.7298	32.3355
34.0747	70.2238
36.7849	30.7028
10.0894	41.0516
30.5437	53.0275
34.7295	112.085
6.7263	43.8309
10.0324	27.01
22.0622	125.319
36.2173	37.2688
27.0403	111.486
22.3426	131.545
20.2917	22.7986
29.0156	88.1005
15.9542	96.8284
11.0998	160.413
15.3317	90.6684
10.2422	35.5385
23.0808	71.6644
17.2501	53.1336
26.9666	77.7252
9.11547	45.3929
44.0262	52.4083
25.0835	24.7862
13.2344	63.2425
27.162	54.7132
17.5736	28.6013
6.83028	98.7203
19.6755	42.1175
21.3858	57.0432
17.655	76.9299
12.73	80.0686
9.7878	16.55
26.7423	67.5164
6.98395	57.4654
7.25038	150.363
15.6886	153.277
13.7814	33.392
9.65671	110.959
9.52146	46.563
28.4253	139.047
25.1143	61.5379
25.2447	27.1864
13.5382	20.7037
17.2508	34.3508
8.2727	17.3789
13.3188	53.6118
12.2875	35.2205
20.3508	14.6434
83.9209	80.0235
21.8854	47.0613
53.8075	182.203
18.0396	11.6598
15.1699	27.6445
26.5641	155.725
31.3056	90.948
47.8528	35.7367
25.3861	70.4649
13.8755	206.204
23.1973	20.8559
33.4629	62.0729
34.3951	34.4247
20.7298	79.825
34.0747	102.732
36.7849	27.1152
10.0894	94.2821
30.5437	31.9636
34.7295	93.8381
6.7263	52.0958
10.0324	79.3362
22.0622	149.845
36.2173	53.6865
27.0403	20.6222
22.3426	96.9956
20.2917	70.1715
29.0156	113.715
15.9542	22.6117
11.0998	34.6992
15.3317	50.7621
10.2422	102.871
23.0808	115.985
17.2501	61.3046
26.9666	46.1481
9.11547	20.6025
44.0262	77.5086
25.0835	70.8204
13.2344	65.7377
27.162	17.7104
17.5736	15.7813
6.83028	26.1664
19.6755	23.6819
21.3858	45.2638
17.655	87.1248
12.73	69.8085
9.7878	70.5784
26.7423	50.7894
6.98395	41.1407
7.25038	120.603
15.6886	44.1644
13.7814	40.2416
9.65671	107.626
9.52146	34.4727
19.2626	36.4726
20.7402	82.0693
11.828	23.5838
17.0251	51.5914
13.5382	35.2793
8.11206	38.4442
22.9967	86.8329
9.40425	37.8747
25.6791	71.2105
11.8507	98.6888
13.0994	80.9449
23.2929	85.7324
6.88193	77.873
16.8739	56.8102
15.4364	16.7939
23.9721	56.2328
5.78672	53.5814
13.1328	36.1234
17.4812	23.5728
10.7206	84.2392
33.4629	50.8089
34.3951	30.6641
20.7298	53.7292
34.0747	44.4742
36.7849	66.3965
10.0894	43.1973
30.5437	59.7664
34.7295	67.4024
6.7263	28.6748
10.0324	52.1476
22.0622	64.5778
36.2173	54.4243
27.0403	59.155
22.3426	17.0994
20.2917	93.8227
29.0156	36.4818
15.9542	24.2808
11.0998	33.4504
15.3317	93.5557
10.2422	89.1428
23.0808	123.72
17.2501	35.9676
26.9666	41.4166
9.11547	89.4072
44.0262	14.7921
25.0835	44.3882
13.2344	62.226
27.162	128.014
17.5736	29.5235
6.83028	25.7691
19.6755	51.9072
21.3858	41.6958
17.655	189.598
12.73	31.9597
9.7878	47.7332
26.7423	67.19
6.98395	62.6531
7.25038	31.3485
15.6886	63.967
13.7814	44.9214
9.65671	39.7751
9.52146	41.0296
45.75	47.2479
31.729	117.867
36.2539	28.3414
16.5614	58.8151
26.4249	37.6881
34.2259	51.1472
20.4926	62.0663
32.9389	28.1531
26.0967	36.325
30.6702	26.9238
7.78863	27.8156
7.18644	31.7016
37.962	93.7236
12.0942	100.381
9.40744	34.422
15.0472	51.2621
26.5808	78.2225
13.175	62.9943
11.6832	54.6607
5.45232	109.069
6.07793	37.0757
6.7812	20.956
7.07609	91.6027
8.51349	58.6278
21.9778	15.6953
12.772	62.0857
9.04913	71.5422
19.9997	48.1794
12.5399	39.2478
14.6936	69.2172
20.1657	22.9612
9.57306	59.0499
10.1368	77.664
23.2341	19.6663
9.35644	22.8331
11.2933	20.9835
13.3211	14.8679
8.60876	45.3878
16.1893	44.8215
13.2115	46.7218
8.20232	56.0703
17.9124	30.8862
18.5268	56.1028
9.05604	56.4683
25.5183	87.9055
13.8148	51.4255
17.44	42.8272
13.0628	60.0532
11.6999	10.928
15.7349	56.5385
9.43031	45.8559
16.6466	53.9533
8.70504	77.3502
8.52596	67.7406
8.6873	38.5196
23.2652	23.0645
12.0429	22.3123
15.4797	30.7351
14.1008	32.8006
11.7182	34.6322
11.4427	72.8705
5.92655	28.3756
10.8337	46.003
17.2035	43.4112
6.99052	34.207
15.2076	69.6852
6.4095	18.0989
10.8452	85.4373
11.6617	120.753
8.76399	30.6688
29.4925	38.0276
8.66667	38.4338
9.42668	13.4296
11.429	39.5913
13.5467	72.3877
20.0067	16.9327
33.1753	54.1454
41.1212	25.1064
38.247	40.9658
49.4811	71.451
45.0811	39.2683
41.1923	54.8277
47.8533	53.6816
43.9016	40.4273
53.4864	47.4248
37.5542	29.4742
41.3793	65.9126
11.6533	54.4306
20.2164	70.5838
10.8069	84.3027
19.407	113.113
25.5583	44.0603
9.11556	17.4323
28.6118	33.7876
15.4	49.0587
19.5163	64.4157
31.2022	49.4928
34.4166	44.8017
37.6943	34.8223
34.5169	74.3542
28.2508	52.1407
24.4748	65.6981
27.3007	141.293
19.7655	75.5508
31.7613	45.3651
14.1884	58.3059
29.5676	41.2159
18.6607	50.7967
16.7888	41.0452
25.1221	26.6583
23.5411	67.0437
8.89995	41.7828
18.6568	29.9574
32.9762	16.0197
18.971	67.5231
6.34543	36.0668
24.5485	37.3495
14.3309	63.9199
8.25549	39.1394
9.8757	33.1181
20.184	23.821
15.9468	32.3904
17.0917	28.2103
12.1601	34.2726
11.4266	69.5349
13.6027	28.7331
16.1728	38.4617
12.6025	30.0809
12.7189	60.2263
14.5857	52.7848
13.5561	33.6442
13.6957	36.2897
15.6296	29.3877
10.8037	36.4483
17.0114	52.3878
13.7555	23.3719
18.7601	29.5413
24.6942	39.4251
8.42088	22.391
8.84384	19.2661
9.50949	25.1788
9.11774	100.197
14.8842	57.5261
8.38132	73.6241
12.7182	89.67
22.2033	40.5357
7.7842	78.5956
15.0005	42.7007
14.5523	49.0437
14.0395	47.8994
13.8407	30.6193
16.3236	30.1304
11.3718	16.5673
11.3308	40.8607
17.6507	36.372
8.99877	88.8023
11.1867	33.9559
23.8932	50.039
11.898	31.5872
8.43274	35.3948
20.2429	8.44179
18.6922	57.1184
12.7256	36.5108
8.47218	65.8218
9.54344	28.27
14.1934	55.9155
6.95651	25.7132
9.37944	42.941
16.1986	63.8292
9.7452	26.3276
13.7536	42.2883
17.2582	26.4715
7.29042	23.0152
12.8951	45.8981
19.7666	15.027
28.5653	48.9132
14.3571	23.0087
30.6738	106.578
11.1281	41.6453
17.2404	28.2428
9.41261	24.917
83.3019	44.5365
31.8648	39.4614
16.0152	47.3118
8.63805	43.6476
6.40073	30.2486
7.55601	52.8864
26.0274	43.0122
9.02725	60.6513
8.38843	60.6394
12.9708	19.6021
15.9072	24.0432
7.31223	14.4902
10.8932	39.6773
12.8248	23.703
21.8814	47.0066
11.6626	15.0635
10.0678	41.5925
17.6399	23.9854
57.8931	33.2714
18.7393	36.0276
7.62304	85.2435
15.7784	47.5485
12.8663	30.9368
9.78977	60.0527
9.42856	32.4933
28.4881	72.2289
8.15026	17.8262
18.9865	80.7923
19.5407	19.8235
14.8865	12.9906
22.1062	21.6864
14.3164	28.1707
15.5041	48.6815
16.0039	24.184
14.3506	44.4554
19.2134	99.4147
21.3177	55.2006
15.3105	44.7939
10.6833	17.3176
9.52806	40.8694
24.9147	65.1275
41.3987	51.419
13.8801	44.9165
28.2869	38.4683
15.3625	26.9939
11.3417	14.0877
12.6499	68.7534
8.11706	48.9374
22.2258	48.0902
7.0291	28.1425
27.7977	52.823
34.1725	27.8502
15.9458	45.4352
10.627	30.0609
18.6271	20.1628
16.4228	33.5575
21.5668	37.4896
21.7622	8.41419
28.6248	35.0921
16.419	39.425
13.3121	24.7396
15.901	60.4209
11.0573	25.752
44.6495	56.9848
11.6934	54.4038
10.8002	30.4195
10.1421	33.6612
11.5022	36.516
13.3435	100.216
13.252	60.2721
10.3693	39.4671
34.2463	122.472
9.84071	13.302
13.0769	61.9611
13.5755	21.4222
22.4319	28.8981
12.2496	32.0895
25.8139	40.8136
13.053	22.3932
16.2615	36.6061
9.76821	19.887
16.7688	29.6468
23.4573	27.7635
10.102	40.8218
11.9952	31.6499
14.3563	22.961
17.0188	62.4172
17.1174	47.0594
13.0902	53.3862
19.0344	18.5964
10.8714	43.1952
7.38301	41.5687
16.6148	42.9918
19.2527	20.674
18.9924	15.2696
21.1195	23.3863
9.46098	52.4572
22.156	33.3155
29.8444	50.4272
19.3838	37.2605
9.68023	26.1503
12.557	17.6172
13.5099	27.2741
17.8171	19.779
9.4723	25.8999
19.7015	24.7378
22.7551	61.028
10.0727	46.8467
14.8378	50.5423
19.9876	26.1415
32.4395	39.3104
14.7692	19.4742
21.4509	63.9077
32.5986	58.3612
23.2696	62.5516
10.2644	17.2311
22.5984	76.0735
14.2142	31.6403
11.0923	48.8798
16.4095	16.5734
6.40475	30.4258
16.4627	39.1349
22.8717	63.9692
17.3354	34.4893
20.1954	45.9915
20.4872	13.1008
12.2543	53.0045
15.5295	55.0965
11.8152	79.3621
21.5769	39.9504
18.0299	40.8728
11.0328	74.0824
13.7914	40.2564
9.02351	20.4106
14.7302	35.5473
25.9028	20.4559
27.9842	37.1875
14.3142	28.1378
29.8935	52.2117
13.4771	14.4082
22.6537	55.2584
10.8571	50.3753
12.6429	27.4365
23.5601	48.5758
18.1424	29.8207
17.3127	21.0919
19.5316	21.6444
21.9424	16.0625
15.3622	51.5281
16.3652	16.8552
12.239	23.7697
8.47307	18.3202
14.5101	60.2109
23.1022	34.8438
19.4143	31.9027
17.9325	33.7884
24.4264	44.8934
18.4857	72.0303
23.3766	27.5731
24.0926	71.6729
21.5874	40.5886
15.7563	55.6776
13.0837	26.53
9.2473	22.311
21.0802	60.4871
15.3764	44.2145
12.3519	33.6647
23.2137	105.463
7.27247	25.5286
27.221	18.7641
21.1338	62.1489
24.7177	45.4735
19.5888	41.3873
23.1898	28.0001
23.182	24.6003
28.7484	32.667
9.98139	26.0625
22.2783	36.1408
16.4386	22.5255
21.2903	35.7057
15.8373	20.694
11.5153	69.7748
22.8433	61.512
13.2981	29.1114
15.7958	43.8272
19.3681	12.8661
22.776	58.6884
10.2409	24.6974
18.6494	30.5466
17.782	40.5644
21.3378	22.5252
12.516	40.3496
18.1157	36.549
19.7397	43.7437
22.0142	28.7315
20.7914	39.1323
35.3025	53.2967
30.2351	43.8069
18.4543	17.2562
20.3747	46.5781
8.63459	20.4912
39.6543	10.7594
18.9122	28.4139
14.0946	14.7312
11.6205	23.9745
22.3734	47.9094
7.35813	14.439
17.9452	44.9486
19.14	117.68
26.2793	37.2192
8.49039	47.4984
41.0517	18.089
19.6725	19.2507
11.5993	37.711
5.87781	56.9088
28.7116	27.4514
12.2823	43.8234
23.1917	96.9
23.3329	54.2238
20.4227	17.5377
21.8879	30.5509
21.2873	11.7648
10.1198	28.8126
24.1945	18.9493
18.1543	40.3042
8.91584	17.809
18.2281	16.1335
12.2966	33.6567
15.8037	46.8835
23.5936	25.4036
9.63235	32.2912
18.9592	45.3286
30.3503	61.1308
21.8975	91.7308
13.5968	60.6008
7.76472	57.8392
17.0768	28.0685
15.0253	31.542
14.9272	37.3597
20.9309	17.3824
13.7165	16.1295
21.0036	37.1103
10.2497	35.2649
10.009	38.6614
11.0486	25.4279
22.5991	43.7484
16.8835	29.8261
11.8347	38.1821
20.919	28.2351
19.596	27.8743
21.7261	54.6551
18.9801	23.5584
18.9091	22.8134
14.699	16.6142
15.286	29.5663
14.8419	29.8771
7.0897	25.3721
21.1846	20.9158
18.3422	52.2713
19.9871	16.3138
17.0601	29.7645
21.3782	29.6334
12.1346	28.984
20.989	69.8078
25.657	24.8131
18.5321	28.1457
19.7273	30.5221
20.0193	41.146
17.159	33.2162
30.0945	36.3145
16.6457	24.4972
19.9536	11.396
18.9076	24.0235
15.727	37.735
19.1661	46.3853
21.3218	36.2762
18.4792	23.0731
20.8986	36.5615
14.8461	21.9921
11.3421	36.0424
15.1118	26.4076
12.1147	21.3715
20.3043	24.1211
15.5597	28.2288
22.3855	34.5716
12.7685	17.4232
21.8362	43.9338
10.6281	18.7787
10.3421	18.1431
13.481	67.1788
23.9273	18.0798
19.8391	35.1507
15.3581	26.6798
21.7601	39.9629
25.6099	24.4325
17.5575	19.6412
11.794	22.9976
13.0408	24.2881
11.6309	13.7837
14.3622	50.8181
13.8582	36.8336
19.4111	49.1491
15.512	46.1779
18.6199	33.0533
14.9833	63.6192
11.9951	12.5296
	28.0818
	18.6136
	19.9997
	41.8022
	16.6316
	56.882
	53.7439
	50.3684
	22.5484
	30.1773
	33.7533
	23.2219
	14.1475
	46.1965
	9.36761
	32.827
	51.6141
	26.6247
	41.7226
	13.0367
	34.2679
	28.836
	33.542
	38.8324
	32.0733
	81.516
	38.0037
	93.1905
	41.9348
	19.2331
	26.2789
	80.0128
	23.0297
	46.3757
	29.7639
	18.1985
	22.1347
	37.3542
	21.2809
	27.584
	56.2546
	20.7942
	28.5297
	42.9023
	19.7499
	24.362
	15.8514
	26.8689
	20.4149
	48.0563
	35.7953
	14.4764
	40.4961
	8.49793
	38.2763
	18.0872
	24.5652
	55.6204
	46.4076
	65.4959
	42.4833
	17.1518
	22.4271
	40.2482
	34.9848
	18.1075
	38.3862
	24.0171
	53.3729
	46.6164
	34.1743
	31.723
	49.0396
	19.6813
	20.0121
	38.0519
	18.5308
	41.1623
	16.328
	33.2911
	22.5856
	48.2516
	22.2102
	42.349
	40.5839
	33.1977
	30.2281
	15.3854
	35.6078
	22.3236
	25.5896
	14.8188
	20.2843
	18.6135
	24.2329
	29.2788
	11.6327
	14.504
	18.1823
	22.5266
	54.2311
	41.672
	28.6693
	44.5355
	13.8373
	30.2723
	25.5997
	32.2438
	25.4237
	42.8955
	22.1579
	57.9005
	32.1212
	49.9809
	37.7639
	19.465
	26.1994
	51.5565
	10.6266
	14.2152
	58.9544
	35.7044
	45.9939
	23.2912
	35.9081
	21.3582
	32.6166
	21.8539
	25.0279
	21.109
	39.7625
	37.6795
	28.2364
	11.9226
	16.2105
	18.3458
	49.0347
	22.9677
	49.35
	22.615
	32.2265
	30.3791
	30.7178
	12.7377
	35.2277
	35.8574
	31.3026
	13.2441
	15.2189
	44.8547
	42.6642
	24.2669
	52.0519
	19.4975
	48.2036
	13.034
	33.1157
	17.7991
	42.7878
	32.4919
	27.377
	33.7584
	40.9176
	29.5629
	19.8718
	35.5692
	16.51
	11.4731
	47.2283
	31.9495
	23.9164
	41.7552
	44.636
	24.0693
	34.6369
	28.5489
	18.23
	25.9062
	18.4897
	37.8434
	46.8837
	31.7424
	29.3063
	40.6797
	20.7337
	27.5193
	19.1415
	34.8739
	19.0657
	34.5696
	29.6083
	27.2701
	33.654
	12.8185
	32.8608
	54.1544
	38.7324
	25.8131
	35.1542
	35.0779
	41.7522
	14.2811
	25.9864
	18.5028
	28.7905
	19.3801
	34.9045
	21.2748
	14.9579
	14.2927
	16.6887
	17.1043
	35.0395
	25.6982
	14.0313
	36.7833
	22.5732
	21.3752
	28.6133
	39.6993
	17.3249
	25.5732
	21.0606
	24.984
	46.6529
	39.0286
	39.9959
	33.3886
	16.8564
	36.6923
	31.4615
	34.4984
	39.7006
	27.883
	26.6241
	25.3027
	52.451
	38.7699
	46.3463
	14.6582
	28.3987
	42.1596
	16.821
	26.0763
	18.507
	17.7484
	20.2632
	34.047
	42.5931
	28.5806
	38.1857
	34.0772
	23.5028
	40.8641
	37.6399
	26.7039
	29.2761
	19.1255
	25.3382
	43.8456
	36.0214
	40.8403
	28.6785
	28.2512
	32.6781
	18.1581
	14.7
	20.266
	27.8531
	19.2419
	27.993
	22.7612
	28.2109
	34.8136
	20.6673
	33.3774
	29.1114
	22.0844
	33.74
	14.5494
	20.74
	16.1529
	97.1429
	37.2792
	38.8246
	38.3779
	36.1055
	17.0091
	20.0679
	37.6983
	17.8086
	25.9324
	17.2915
	58.3736
	19.4487
	53.6456
	31.0773
	19.2438
	14.7609
	21.4596
	18.1279
	37.9219
	19.4647
	17.4555
	17.7621
	26.7609
	41.8637
	43.4773
	27.7765
	23.9574
	15.4216
	26.0442
	36.3188
	37.6051
	18.5663
	36.3401
	23.0307
	20.2548
	34.7979
	67.2721
	48.5625
	18.4409
	43.0907
	35.3798
	18.6884
	32.3519
	14.9196
	22.6809
	23.6044
	11.3516
	29.2382
	22.7308
	47.5622
	15.8662
	24.5312
	34.1305
	29.9693
	18.4212
	19.2403
	29.5857
	22.5351
	21.7891
	17.7042
	25.0114
	37.0029
	32.344
	45.8509
	25.0719
	38.5265
	19.6078
	22.2581
	30.2938
	33.3339
	23.0359
	34.8134
	15.5861
	17.9653
	41.6326
	31.4671
	40.4993
	33.2362
	23.1128
	41.5251
	16.6043
	30.7685
	50.2544
	26.4921
	21.016
	17.2597
	36.8961
	47.1979
	36.3419
	21.3794
	15.6918
	23.2909
	24.4383
	18.728
	29.725
	43.3204
	20.3739
	21.0348
	19.2986
	33.7149
	43.7841
	38.9692
	35.2768
	22.5262
	21.5081
	37.9379
	28.3211
	17.0433
	12.9097
	16.7166
	32.1615
	80.8215
	46.775
	183.615
	43.9864
	111.507
	129.632
	151.936
	140.658
	119.708
	76.5034
	122.851
	94.1432
	185.442
	81.4186
	158.113
	79.345
	92.5384
	57.4591
	53.2394
	60.8041
	48.3094
	145.437
	109.346
	168.56
	35.8134
	123.791
	103.251
	73.027
	36.0913
	28.0733
	164.822
	158.92
	118.161
	131.108
	116.048
	16.4712
	101.047
	115.349
	28.3048
	32.3567
	142.128
	26.3745
	167.478
	204.908
	88.6844
	153.511
	38.1378
	31.881
	246.14
	140.531
	69.8457
	52.7024
	240.619
	84.8441
	24.8058
	143.898
	130.99
	112.848
	26.4662
	107.424
	36.1882
	38.6623
	17.8569
	47.5571
	66.4083
	89.9556
	142.653
	67.508
	85.3582
	144.498
	121.5
	88.078
	55.7679
	93.9681
	96.8284
	64.8347
	54.7132
	42.1175
	104.141
	108.295
	46.8918
	80.6042
	34.4247
	90.7487
	149.845
	53.6865
	79.823
	66.2365
	84.7351
	94.2182
	78.2692
	20.7756
	130.064
	23.6568
	41.1407
	31.5377
	86.1308
	113.23
	40.0836
	152.375
	108.643
	13.0762
	72.6159
	61.7487
	13.6569
	45.8653
	29.3486
	31.6585
	50.9902
	35.1118
	54.6839
	134.245
	35.1522
	82.3817
	95.7228
	51.9072
	42.037
	30.897
	105.635
	143.376
	34.7735
	27.8156
	61.9667
	33.32
	45.9823
	62.9943
	27.7266
	86.506
	79.823
	60.3708
	23.683
	65.3598
	32.4256
	51.957
	12.2062
	37.5086
	70.9962
	44.9876
	66.2813
	44.8215
	74.0857
	84.7461
	17.8286
	37.1112
	69.5087
	38.1111
	49.4062
	91.6934
	84.6498
	49.5273
	35.1117
	24.289
	46.8983
	63.9689
	25.5608
	41.1975
	30.1269
	61.7554
	51.0301
	94.9843
	33.3075
	33.0773
	83.9227
	11.1467
	36.8054
	80.4927
	38.3562
	33.8046
	43.3139
	12.8533
	32.9312
	123.296
	18.5517
	28.0767
	59.3643
	28.0992
	23.3719
	44.0706
	40.5357
	125.991
	24.814
	44.137
	55.8691
	56.3466
	31.5872
	20.0202
	66.5512
	56.4263
	25.0117
	68.0255
	36.4947
	39.5416
	13.0341
	47.6744
	17.1232
	29.0847
	14.4902
	39.6773
	49.1181
	47.0066
	32.4933
	116.273
	44.4554
	86.3491
	44.9165
	21.6595
	43.5383
	24.8216
	60.4068
	33.9767
	17.9335
	65.344
	22.5688
	44.7169
	51.9194
	62.0187
	41.0219
	33.529
	95.4653
	38.5815
	34.6347
	21.5405
	97.7496
	55.8344
	77.1652
	47.3484
	18.8574
	53.0045
	7.94401
	22.5939
	67.9842
	37.6817
	32.4045
	36.4619
	84.9629
	20.8544
	28.0001
	17.5669
	31.577
	28.9265
	49.7371
	22.4423
	85.5404
	16.3137
	36.8459
	28.7315
	25.6016
	68.8164
	13.7085
	27.3241
	30.8701
	44.7151
	38.5195
	31.2926
	30.1672
	29.8215
	47.4984
	30.7462
	29.0346
	52.1574
	41.7271
	41.2919
	55.1106
	38.1783
	34.0653
	36.9467
	29.4029
	42.0493
	31.864
	56.6916
	38.8066
	28.6586
	23.8294
	32.1939
	32.5759
	38.5993
	32.6488
	26.5188
	55.5768
	31.2962
	18.1159
	55.9618
	30.3545
	29.6968
	50.8181
	32.3724
	55.5255
	33.4911
	15.7924
	13.4822
	29.5044
	33.7533
	36.7607
	63.8686
	31.1361
	51.0116
	41.423
	21.285
	32.7056
	47.0026
	25.1966
	32.1424
	20.2449
	25.3807
	49.3963
	34.8451
	36.147
	27.4923
	36.5391
	37.2349
	32.0672
	26.1455
	53.4265
	16.6758
	46.1669
	41.1623
	16.2971
	42.349
	38.4274
	54.7225
	50.7423
	25.8902
	35.7078
	28.2896
	30.4789
	21.7925
	35.8335
	27.4819
	20.0725
	12.0954
	34.6512
	46.4977
	54.4562
	22.3208
	22.2255
	29.499
	17.7991
	27.5814
	14.9091
	31.6146
	70.987
	33.7234
	29.6068
	37.8949
	51.6184
	16.5189
	24.6418
	19.3964
	38.5914
	33.2279
	40.238
	39.6993
	21.0606
	18.9441
	16.0923
	45.1819
	43.3017
	21.8481
	23.8918
	38.7699
	22.0726
	26.9054
	23.5791
	47.1639
	37.3177
	28.9409
	28.8916
	13.7956
	27.0159
	25.9756
	18.1581
	46.2957
	35.6215
	26.4023
	25.1543
	31.0773
	37.6753
	14.562
	23.6867
	28.4427
	43.1752
	20.5716
	47.0081
	21.5688
	32.4673
	29.2119
	26.0442
	21.2556
	13.281
	29.1833
	24.0624
	17.597
	17.4782
	18.6884
	19.0782
	24.6699
	16.1203
	47.0646
	34.1305
	21.7266
	21.7455
	31.7706
	15.6196
	16.6222
	28.3927
	46.5376
	47.3898
	41.5251
	24.2745
	27.6684
	17.669
	15.6918
	19.0704
	27.1566
	44.4547
	49.9975
	35.2768
	30.8862
	56.1028
	56.4683
	87.9055
	51.4255
	42.8272
	60.0532
	10.928
	56.5385
	45.8559
	53.9533
	77.3502
	67.7406
	38.5196
	23.0645
	22.3123
	30.7351
	32.8006
	34.6322
	72.8705
	28.3756
	46.003
	43.4112
	34.207
	69.6852
	18.0989
	85.4373
	120.753
	30.6688
	38.0276
	38.4338
	13.4296
	39.5913
	72.3877
	16.9327
	54.1454
	25.1064
	40.9658
	71.451
	39.2683
	54.8277
	53.6816
	40.4273
	47.4248
	29.4742
	65.9126
	54.4306
	70.5838
	84.3027
	113.113
	44.0603
	17.4323
	33.7876
	49.0587
	64.4157
	49.4928
	44.8017
	34.8223
	74.3542
	52.1407
	65.6981
	141.293
	75.5508
	45.3651
	58.3059
	41.2159
	50.7967
	41.0452
	26.6583
	67.0437
	41.7828
	29.9574
	16.0197
	67.5231
	36.0668
	37.3495
	63.9199
	39.1394
	33.1181
	23.821
	32.3904
	28.2103
	34.2726
	69.5349
	28.7331
	38.4617
	30.0809
	60.2263
	52.7848
	33.6442
	36.2897
	29.3877
	36.4483
	52.3878
	23.3719
	29.5413
	39.4251
	22.391
	19.2661
	25.1788
	100.197
	57.5261
	73.6241
	89.67
	40.5357
	78.5956
	42.7007
	49.0437
	47.8994
	30.6193
	30.1304
	16.5673
	40.8607
	36.372
	88.8023
	33.9559
	50.039
	31.5872
	35.3948
	8.44179
	57.1184
	36.5108
	65.8218
	28.27
	55.9155
	25.7132
	42.941
	63.8292
	26.3276
	42.2883
	26.4715
	23.0152
	45.8981
	15.027
	48.9132
	23.0087
	106.578
	41.6453
	28.2428
	24.917
	44.5365
	39.4614
	47.3118
	43.6476
	30.2486
	52.8864
	43.0122
	60.6513
	60.6394
	19.6021
	24.0432
	14.4902
	39.6773
	23.703
	47.0066
	15.0635
	41.5925
	23.9854
	33.2714
	36.0276
	85.2435
	47.5485
	30.9368
	60.0527
	32.4933
	72.2289
	17.8262
	80.7923
	19.8235
	12.9906
	21.6864
	28.1707
	48.6815
	24.184
	44.4554
	99.4147
	55.2006
	44.7939
	17.3176
	40.8694
	65.1275
	51.419
	44.9165
	38.4683
	26.9939
	14.0877
	68.7534
	48.9374
	48.0902
	28.1425
	52.823
	27.8502
	45.4352
	30.0609
	20.1628
	33.5575
	37.4896
	8.41419
	35.0921
	39.425
	24.7396
	60.4209
	25.752
	56.9848
	54.4038
	30.4195
	33.6612
	36.516
	100.216
	60.2721
	39.4671
	122.472
	13.302
	61.9611
	21.4222
	28.8981
	32.0895
	40.8136
	22.3932
	36.6061
	19.887
	29.6468
	27.7635
	40.8218
	31.6499
	22.961
	62.4172
	47.0594
	53.3862
	18.5964
	43.1952
	41.5687
	42.9918
	20.674
	15.2696
	23.3863
	52.4572
	33.3155
	50.4272
	37.2605
	26.1503
	17.6172
	27.2741
	19.779
	25.8999
	24.7378
	61.028
	46.8467
	50.5423
	26.1415
	39.3104
	19.4742
	63.9077
	58.3612
	62.5516
	17.2311
	76.0735
	31.6403
	48.8798
	16.5734
	30.4258
	39.1349
	63.9692
	34.4893
	45.9915
	13.1008
	53.0045
	55.0965
	79.3621
	39.9504
	40.8728
	74.0824
	40.2564
	20.4106
	35.5473
	20.4559
	37.1875
	28.1378
	52.2117
	14.4082
	55.2584
	50.3753
	27.4365
	48.5758
	29.8207
	21.0919
	21.6444
	16.0625
	51.5281
	16.8552
	23.7697
	18.3202
	60.2109
	34.8438
	31.9027
	33.7884
	44.8934
	72.0303
	27.5731
	71.6729
	40.5886
	55.6776
	26.53
	22.311
	60.4871
	44.2145
	33.6647
	105.463
	25.5286
	18.7641
	62.1489
	45.4735
	41.3873
	28.0001
	24.6003
	32.667
	26.0625
	36.1408
	22.5255
	35.7057
	20.694
	69.7748
	61.512
	29.1114
	43.8272
[truncated: 16,169 more rows]

## Sheet: Figure 3e
Sample	Permeability (%)
Empty	5.54745	9.36512	7.34588
NinJ proteoliposomes (protein:lipid ratio)
1:120	45.4155	46.0376	45.9523
1:240	37.6534	37.581	37.5757
1:480	24.2356	23.9106	24.8699

## Sheet: Figure 4c
	Killing score (%)
Mock	-1.17171	-1.17171	2.34342	-6.71975	11.4237	-4.70394	-3.00969	2.14999	0.8597	2.6287	5.71433	4.68608	-3.06297	-6.90317	-3.06297	-1.97053	-0.398182	13.7793	-8.00519	-9.41064	6.00541
WT	100.014	103.864	96.1221	101.732	91.3363	106.932	68.885	125.117	68.885	142.405	106.708	97.1733	109.424	93.4026	112.3	99.2062	88.494
K44Q	26.4905	22.7282	21.3173	90.2455	57.6716	85.3598
K45Q	-3.26405	3.9336	3.2222	0.140648	6.46051	-4.07456
A47L	6.78689	21.2672	9.8899	13.7793	31.7252	9.93189
D53A	13.3817	10.4108	3.47841	19.6207	24.8999	22.2559
V82F	6.40256	6.40256	6.40256	66.8129	55.8271	32.8557	30.0246	12.4352	19.1068
V82W	144.12	144.915	152.783	106.374	99.66	79.5925
I84F	7.89421	12.5689	16.3083	53.0494	28.7474	23.6263	33.995	25.7169	20.2005
Q91A	13.4747	10.7965	14.8556	-20.9865	-1.18993	-10.1878	-8.96243	-1.99542	-2.69339
G95L	7.57427	6.10963	25.2755	20.7625	16.7809	13.5962	4.31263	2.36824	5.60903
L121F	171.949	165.889	157.804
L121W	16.9578	14.9465	10.9242	33.1649	42.252	4.38914
T123L	14.6832	4.0249	9.83864	33.995	25.7169	20.2005
I134F	1.54833	2.34342	3.18036	25.3207	32.538	27.3828	14.7543	16.3794	-3.2003
A138L	6.02875	15.4603	15.4603	-3.06331	4.11171	6.44976

## Sheet: Figure 4d
Sample	Permeability (%)
Empty	6.67122	10.4377	9.06455
NinJ proteoliposomes
WT	30.644	28.2648	29.2034
A47L	45.2668	43.8783	45.5427
K45K	18.7562	21.1247	18.1793

## Sheet: Figure 4e
		Cell lysis (% LDH release)
WT BMDMs		68.61	69.86	74.1	73.53	73.29	76.36
Ninj1–/– BMDMs	–	17.88	16.83	16.53	22.32	22.78	22.63
	Vector	19.02	20.06	19.32
	WT	33.79	36.39	33.91	40.43	38.9	39.16
	K45Q	14.2	16.26	15.23
	A47L	34.69	35.59	31.86
	D53A	8.89	11.17	12.53
	V82F	31.93	34.3	32.85
	V82W	35.36	33.52	32.54
	I84F	24.3	24.43	20.14
	Q91A	17.33	17.95	16.35
	G95L	19.05	19.2	19.63

## Sheet: Figure 4f
	Killing score (%)
Mock	101.262	105.097	93.6409	98.9196	105.533	101.547
WT	154.24	171.68	220.03	151.14	136.6	129.33	215.49	177.1	109.02	119.46	151.85	142.04
K44Q	223.862	109.726	94.2955	119.256	120.139	103.087
K45Q	41.4121	54.4109	60.2556	61.3979	56.0763	92.7385
A47L	165.134	77.6496	75.3585	107.005	131.688	114.817
D53A	44.919	50.9327	38.6534	58.137	38.6289	35.2883
V82F	82.4532	115.552	130.14	48.2412	38.4586	31.0084
V82W	109.071	141.895	170.044	40.1117	45.5691	87.1452
I84F	85.4582	132.123	126.933	73.6035	68.4631	74.8716
Q91A	60.6297	74.9844	49.788	41.4704	38.051	42.7611
G95L	98.4102	103.647	111.128	91.2212	103.812	100.121
L121F	126.512	117.16	103.226	96.8598	147.743	134.79
L121W	113.046	133.058	127.681	124.758	126.525	124.305
T123L	127.821	128.616	142.877	117.014	130.103	124.441
I134F	115.739	101.79	124.529	70.5464	59.6089	57.5936
A138L	131.702	94.4825	108.744	77.5211	72.0184	83.454

[truncated: 15 more sheets: ED Fig 1d, ED Fig 3b, ED Fig 3c, ED Fig 4a, ED Fig 4c, ED Fig 4d, ED Fig 4e, ED Fig 6a, ED Fig 7g, ED Fig 8c, ED Fig 8g, ED Fig 8f, ED Fig 9a, ED Fig 9b, ED Fig 9c]
